# Supplementary material for: Multi-Phase, Contrast-Enhanced Computed Tomography-Based Radiomic Prognostic Marker of Non-Metastatic Pancreatic Ductal Adenocarcinoma
Source: Cancers (Basel). 2022 May 18;14(10):2476. doi: 10.3390/cancers14102476 (PMC9139570; doi:10.3390/cancers14102476)
Supplement: Supplementary file 1 [file cancers-14-02476-s001.zip]

Archive with 1 entries (1 files):
- cancers-1696761-supplementary.pdf
